# Supplementary material for: 2,4-Difluoro­phenyl­boronic acid
Source: Acta Crystallogr Sect E Struct Rep Online. 2008 Dec 10;65(Pt 1):o44–5. doi: 10.1107/S1600536808040646 (PMC2967960; doi:10.1107/S1600536808040646)
Supplement: Supplementary file 2 [file e-65-00o44-Isup2.hkl]

# 
# h,k,l, Fc-squared, Fo-squared, sigma(Fo-squared) and status flag 
# 
data_I
_shelx_title ' gveinsm in P2(1)/n' 
_shelx_refln_list_code          4 
_shelx_F_calc_maximum      119.35 
_exptl_crystal_F_000       320.00 
_reflns_d_resolution_high  0.8412 
 
loop_ 
 _symmetry_equiv_pos_as_xyz 
 'x, y, z' 
 '-x+1/2, y+1/2, -z+1/2' 
 '-x, -y, -z' 
 'x-1/2, -y-1/2, z-1/2' 
 
_cell_length_a     3.7617 
_cell_length_b    12.3470 
_cell_length_c    14.6203 
_cell_angle_alpha  90.000 
_cell_angle_beta   95.450 
_cell_angle_gamma  90.000 
 
_shelx_F_squared_multiplier     1.000 
 
loop_ 
 _refln_index_h 
 _refln_index_k 
 _refln_index_l 
 _refln_F_squared_calc 
 _refln_F_squared_meas 
 _refln_F_squared_sigma 
 _refln_observed_status 
   2   0   0       13.17       12.44      0.87 o 
   1   1   0      275.39      305.71      3.72 o 
   2   1   0        9.62       10.71      0.65 o 
   3   1   0       68.55       68.08      3.62 o 
   4   1   0        0.53       -0.61      1.25 o 
   0   2   0       21.20       25.95      1.50 o 
   1   2   0      550.89      579.46      6.34 o 
   2   2   0      127.79      124.58      2.33 o 
   3   2   0        0.28        0.37      0.54 o 
   4   2   0        3.61        1.86      1.48 o 
   1   3   0     1415.18     1483.97     14.50 o 
   2   3   0      109.63      112.86      2.34 o 
   3   3   0        0.19        1.37      1.09 o 
   4   3   0        4.17        6.17      2.25 o 
   0   4   0      216.77      202.14      4.15 o 
   1   4   0      137.43      155.64      2.60 o 
   2   4   0       95.30       99.00      2.27 o 
   3   4   0        9.22        9.67      2.90 o 
   4   4   0        2.34        3.46      1.62 o 
   1   5   0       15.29       17.08      1.09 o 
   2   5   0        2.85        2.97      0.54 o 
   3   5   0       40.17       41.17      4.55 o 
   4   5   0        0.25        0.80      1.03 o 
   0   6   0       62.25       72.42      2.66 o 
   1   6   0      443.56      477.42      8.08 o 
   2   6   0       32.82       28.33      2.21 o 
   3   6   0        8.31        4.39      1.94 o 
   4   6   0        1.84       -1.50      1.00 o 
   1   7   0        1.78        1.28      0.45 o 
   2   7   0       30.65       24.76      2.49 o 
   3   7   0        6.74        5.91      2.14 o 
   0   8   0       17.07       19.48      1.52 o 
   1   8   0       72.17       68.82      3.22 o 
   2   8   0        7.91        7.31      1.27 o 
   3   8   0       34.85       33.05      4.18 o 
   1   9   0        1.96        2.42      0.69 o 
   2   9   0       13.92       15.18      1.80 o 
   3   9   0        1.34        2.76      1.16 o 
   0  10   0       48.57       46.04      4.64 o 
   1  10   0        9.18        7.76      1.17 o 
   2  10   0       46.20       47.65      3.49 o 
   3  10   0        3.87       11.43      1.98 o 
   1  11   0      126.66      112.03      4.31 o 
   2  11   0       44.63       47.46      3.54 o 
   0  12   0        0.14       -0.05      1.03 o 
   1  12   0       35.63       33.19      6.07 o 
   2  12   0      127.68      110.45      6.92 o 
   1  13   0        0.72        3.41      1.40 o 
   2  13   0        8.03       10.28      1.17 o 
   0  14   0        1.53        2.56      1.32 o 
   1  14   0        0.02        0.88      0.76 o 
  -3   0   1       94.08      100.12      6.21 o 
  -1   0   1      936.55      965.52     13.66 o 
   1   0   1        6.35        5.47      0.88 o 
   3   0   1       38.00       40.14      3.96 o 
  -4   1   1        1.30        4.18      1.60 o 
  -3   1   1        1.37        2.52      0.95 o 
  -2   1   1       11.63       13.86      0.73 o 
  -1   1   1     5995.13     5893.80     52.13 o 
   0   1   1       62.26       67.28      1.11 o 
   1   1   1        8.84       10.79      0.59 o 
   2   1   1      419.33      413.19      6.58 o 
   3   1   1       33.92       34.64      2.61 o 
   4   1   1        5.43        8.04      2.51 o 
  -4   2   1        5.26        4.31      1.56 o 
  -3   2   1        1.88        1.40      0.71 o 
  -2   2   1       66.37       65.32      1.67 o 
  -1   2   1     5454.62     5540.13     54.95 o 
   0   2   1     3360.71     3426.23     38.33 o 
   1   2   1        0.47        0.21      0.15 o 
   2   2   1       71.70       71.86      2.30 o 
   3   2   1        2.12        0.82      0.73 o 
   4   2   1        7.74        7.86      1.98 o 
  -4   3   1        0.05        1.15      1.11 o 
  -3   3   1        0.78        1.24      1.05 o 
  -2   3   1        0.47        0.84      0.25 o 
  -1   3   1       90.85      109.20      2.98 o 
   0   3   1      820.07      860.77      9.05 o 
   1   3   1      296.22      294.92      4.02 o 
   2   3   1        0.29        0.57      0.30 o 
   3   3   1        0.39        1.65      1.27 o 
   4   3   1       14.47       20.08      3.05 o 
  -4   4   1        1.25        2.00      1.08 o 
  -3   4   1       10.30       10.17      2.12 o 
  -2   4   1      473.79      512.19      7.79 o 
  -1   4   1      175.42      180.21      4.09 o 
   0   4   1       68.68       64.11      1.64 o 
   1   4   1      207.49      229.99      3.61 o 
   2   4   1       47.03       46.15      1.93 o 
   3   4   1       15.49       19.42      3.02 o 
   4   4   1        8.69       14.81      2.57 o 
  -4   5   1        6.21        5.27      2.07 o 
  -3   5   1       26.53       27.94      3.67 o 
  -2   5   1       41.31       39.59      1.82 o 
  -1   5   1      107.72      115.40      3.09 o 
   0   5   1     2075.22     2274.96     25.99 o 
   1   5   1     1998.24     2208.08     25.80 o 
   2   5   1       49.78       44.10      6.77 o 
   3   5   1        0.18        1.58      0.91 o 
   4   5   1       14.02       14.26      2.72 o 
  -4   6   1        3.75        7.48      2.43 o 
  -3   6   1        0.21       -0.25      0.88 o 
  -2   6   1       94.30       90.36      3.84 o 
  -1   6   1      303.12      334.34      6.35 o 
   0   6   1        6.15       10.58      0.80 o 
   1   6   1       30.29       43.65      1.95 o 
   2   6   1      212.68      214.06     11.89 o 
   3   6   1       46.97       34.18      4.25 o 
   4   6   1       17.19       18.40      3.24 o 
  -3   7   1        7.82        9.93      3.05 o 
  -2   7   1        7.68        8.43      0.99 o 
  -1   7   1        0.66        0.05      0.28 o 
   0   7   1      217.04      237.79      4.07 o 
   1   7   1        0.01        0.88      0.39 o 
   2   7   1       16.63       15.95      1.85 o 
   3   7   1       37.93       34.85      4.44 o 
  -3   8   1        8.25        9.43      2.68 o 
  -2   8   1        0.80        0.48      0.87 o 
  -1   8   1       14.98       15.84      1.32 o 
   0   8   1       51.21       46.78      1.72 o 
   1   8   1      118.64      112.69      3.73 o 
   2   8   1        2.44        3.70      1.04 o 
   3   8   1        0.48        1.60      1.24 o 
  -3   9   1        8.94       11.80      1.45 o 
  -2   9   1        1.21        2.92      1.25 o 
  -1   9   1       41.23       40.91      2.26 o 
   0   9   1        0.17        0.15      0.47 o 
   1   9   1       44.49       43.18      2.34 o 
   2   9   1        9.35       11.14      2.05 o 
   3   9   1        2.22        4.30      1.28 o 
  -3  10   1        0.57        3.59      1.36 o 
  -2  10   1       97.74       97.95      5.11 o 
  -1  10   1        0.74        0.82      0.53 o 
   0  10   1        0.07        0.70      0.67 o 
   1  10   1       29.43       39.78      2.36 o 
   2  10   1      109.76      106.52      5.33 o 
   3  10   1        0.50        5.34      1.87 o 
  -2  11   1        0.59       -0.23      1.25 o 
  -1  11   1       23.11       19.48      1.64 o 
   0  11   1        0.04        0.97      0.73 o 
   1  11   1       85.59       81.57      3.61 o 
   2  11   1        2.57        4.23      1.28 o 
  -2  12   1       11.12       12.25      1.52 o 
  -1  12   1       22.33       25.52      1.92 o 
   0  12   1       92.19       88.64      5.14 o 
   1  12   1       25.40       28.51      2.67 o 
   2  12   1       42.16       39.90      3.19 o 
  -2  13   1        7.23       14.51      2.62 o 
  -1  13   1       17.13       17.64      2.18 o 
   0  13   1       34.78       33.34      3.10 o 
   1  13   1       18.19       16.77      1.98 o 
   2  13   1       21.15       19.08      2.05 o 
  -1  14   1        0.14        0.85      0.76 o 
   0  14   1        0.01        1.64      0.76 o 
   1  14   1        1.15        4.10      1.20 o 
  -2   0   2       81.52       77.81      2.89 o 
   0   0   2      690.33      709.39     10.43 o 
   2   0   2     1110.23     1113.35     24.55 o 
   4   0   2        6.81        7.56      2.25 o 
  -4   1   2        0.12        2.27      1.20 o 
  -3   1   2        3.67        3.60      0.89 o 
  -2   1   2      875.20      885.88      9.52 o 
  -1   1   2    14244.24    12553.31    449.98 o 
   0   1   2       78.87       76.86      1.45 o 
   1   1   2      436.65      441.85      6.16 o 
   2   1   2       34.63       39.22      1.49 o 
   3   1   2       98.88       93.05      4.55 o 
   4   1   2       10.31       14.73      4.10 o 
  -4   2   2        3.76        5.84      2.04 o 
  -3   2   2       11.83       15.09      2.47 o 
  -2   2   2      384.85      389.82     12.06 o 
  -1   2   2      239.13      230.77      4.44 o 
   0   2   2       45.32       48.84      1.20 o 
   1   2   2        0.24        0.43      0.14 o 
   2   2   2       11.28       10.32      0.85 o 
   3   2   2        8.66        9.80      1.61 o 
   4   2   2        0.83        1.53      1.29 o 
  -4   3   2        0.08        1.31      1.02 o 
  -3   3   2       26.83       26.73      3.35 o 
  -2   3   2      239.32      253.80      5.39 o 
  -1   3   2      338.31      345.91      5.06 o 
   0   3   2      502.82      509.45      6.09 o 
   1   3   2      337.46      335.67      4.61 o 
   2   3   2       27.92       30.94      1.63 o 
   3   3   2        8.70       10.73      2.99 o 
   4   3   2       17.01       23.55      3.52 o 
  -4   4   2        1.74        0.98      1.04 o 
  -3   4   2        7.87        7.61      2.65 o 
  -2   4   2       54.73       50.92      2.03 o 
  -1   4   2        3.81        5.63      0.68 o 
   0   4   2     2838.27     3005.97     28.34 o 
   1   4   2       77.54       83.81      2.06 o 
   2   4   2       25.54       27.69      1.60 o 
   3   4   2        1.70        1.11      1.12 o 
   4   4   2       20.52       32.84      4.46 o 
  -4   5   2        0.35       -0.28      1.05 o 
  -3   5   2        1.88        2.43      1.52 o 
  -2   5   2       19.48       19.19      1.30 o 
  -1   5   2       23.09       19.57      1.38 o 
   0   5   2        4.05        3.99      0.49 o 
   1   5   2       99.86       89.70      2.31 o 
   2   5   2      124.94      117.27      4.51 o 
   3   5   2        5.34        4.59      1.89 o 
   4   5   2       22.68       19.37      3.23 o 
  -4   6   2        1.03        4.87      1.75 o 
  -3   6   2        2.19        4.05      1.90 o 
  -2   6   2        2.85        3.46      0.69 o 
  -1   6   2        6.14        6.82      0.76 o 
   0   6   2      288.18      300.53      5.34 o 
   1   6   2        0.28        1.12      0.36 o 
   2   6   2       96.90       83.06      3.93 o 
   3   6   2        5.43        8.52      2.90 o 
  -3   7   2        5.51        6.16      1.10 o 
  -2   7   2       17.82       16.99      1.33 o 
  -1   7   2       11.23       12.99      1.15 o 
   0   7   2      813.54      887.95     12.57 o 
   1   7   2      183.87      162.53      4.37 o 
   2   7   2      188.53      173.31     12.98 o 
   3   7   2        2.65        4.35      1.73 o 
  -3   8   2        2.12        6.63      1.19 o 
  -2   8   2        9.20       10.34      1.08 o 
  -1   8   2       12.87       12.36      1.16 o 
   0   8   2        0.03       -0.24      0.40 o 
   1   8   2      141.83      134.49      4.16 o 
   2   8   2       33.26       29.10      2.45 o 
   3   8   2       18.94       14.99      2.70 o 
  -3   9   2        0.35        1.75      0.77 o 
  -2   9   2        0.09       -0.43      0.45 o 
  -1   9   2       88.89       89.11      3.48 o 
   0   9   2        3.29        2.79      0.54 o 
   1   9   2        0.76        1.27      0.55 o 
   2   9   2        0.77        2.38      1.37 o 
   3   9   2        3.23        8.60      1.83 o 
  -3  10   2        0.25        1.82      0.72 o 
  -2  10   2       34.28       28.21      2.58 o 
  -1  10   2       36.94       34.55      2.19 o 
   0  10   2       26.68       25.65      2.47 o 
   1  10   2      261.52      256.59      6.67 o 
   2  10   2        1.23        2.85      0.97 o 
   3  10   2        0.48        6.99      1.41 o 
  -2  11   2       27.69       24.56      2.39 o 
  -1  11   2        0.14        1.96      0.60 o 
   0  11   2        0.07        0.77      0.72 o 
   1  11   2      488.35      467.11      9.98 o 
   2  11   2        3.59        6.52      1.15 o 
  -2  12   2        6.25        8.80      1.52 o 
  -1  12   2        8.90        9.66      1.16 o 
   0  12   2       34.57       31.82      3.00 o 
   1  12   2       14.07       16.80      1.92 o 
   2  12   2       19.93       19.63      1.98 o 
  -2  13   2        1.76        4.03      0.99 o 
  -1  13   2        4.10        5.24      1.41 o 
   0  13   2       35.48       32.51      3.02 o 
   1  13   2        2.77        2.67      1.25 o 
  -1  14   2       13.65       17.63      2.06 o 
   0  14   2       10.95       11.48      1.69 o 
   1  14   2        1.59        3.01      1.09 o 
  -3   0   3        0.01        1.16      0.90 o 
  -1   0   3      370.90      363.78      8.72 o 
   1   0   3      516.12      493.26      8.28 o 
   3   0   3       12.31       12.88      2.39 o 
  -4   1   3        0.24        1.08      1.04 o 
  -3   1   3       46.70       48.39      2.87 o 
  -2   1   3      125.87      115.55      2.67 o 
  -1   1   3     1067.55     1070.22     12.02 o 
   0   1   3        3.08        2.56      0.42 o 
   1   1   3      999.29     1008.11     15.40 o 
   2   1   3      143.96      143.39      4.63 o 
   3   1   3      106.86      112.59      5.16 o 
   4   1   3        0.58        0.69      1.36 o 
  -4   2   3        0.39        0.29      1.07 o 
  -3   2   3       47.18       44.88      4.17 o 
  -2   2   3      904.58      921.49     13.75 o 
  -1   2   3      399.73      364.14      5.21 o 
   0   2   3      327.85      319.16      4.34 o 
   1   2   3      899.53      907.66      9.98 o 
   2   2   3        1.16        0.91      0.32 o 
   3   2   3       18.18       19.61      2.07 o 
   4   2   3        1.09        1.23      1.36 o 
  -4   3   3        0.83        0.80      1.00 o 
  -3   3   3       87.76       92.74      6.32 o 
  -2   3   3      874.13      856.03     14.51 o 
  -1   3   3       67.42       66.45      2.31 o 
   0   3   3       47.61       49.71      1.46 o 
   1   3   3       42.02       50.05      1.49 o 
   2   3   3       46.34       52.14      2.10 o 
   3   3   3        2.12        4.52      2.00 o 
   4   3   3        4.18        7.41      2.44 o 
  -4   4   3        0.05        2.00      1.17 o 
  -3   4   3        0.46       -0.49      0.79 o 
  -2   4   3       73.72       75.22      2.61 o 
  -1   4   3       19.70       15.62      1.17 o 
   0   4   3      159.41      159.63      3.07 o 
   1   4   3       72.86       63.39      1.84 o 
   2   4   3        1.69        2.52      0.50 o 
   3   4   3        9.34       11.82      3.57 o 
   4   4   3        6.53        9.78      2.94 o 
  -4   5   3        0.11        0.49      0.96 o 
  -3   5   3       50.57       48.27      3.35 o 
  -2   5   3       56.66       56.23      2.34 o 
  -1   5   3        8.66        7.33      0.91 o 
   0   5   3      157.99      168.91      3.40 o 
   1   5   3      448.82      504.08      7.06 o 
   2   5   3      210.37      215.25      5.08 o 
   3   5   3       79.12       78.07      6.61 o 
   4   5   3       24.42       24.96      3.71 o 
  -4   6   3        3.69        3.35      1.52 o 
  -3   6   3        0.38        0.72      0.58 o 
  -2   6   3        4.44        5.36      1.00 o 
  -1   6   3     1603.20     1700.96     23.57 o 
   0   6   3      456.85      516.25      7.38 o 
   1   6   3      244.35      276.34      4.97 o 
   2   6   3       70.57       74.67      3.72 o 
   3   6   3      134.85      135.93      9.11 o 
  -3   7   3        3.10        3.49      1.11 o 
  -2   7   3       10.44       13.30      1.22 o 
  -1   7   3       46.19       45.34      2.54 o 
   0   7   3        4.73        6.20      0.75 o 
   1   7   3       52.25       54.54      2.09 o 
   2   7   3       12.21        9.41      1.41 o 
   3   7   3       49.46       42.50      4.88 o 
  -3   8   3        0.22        1.17      0.65 o 
  -2   8   3       12.94       17.35      1.45 o 
  -1   8   3        3.57        4.66      0.88 o 
   0   8   3       70.91       64.48      3.20 o 
   1   8   3      212.90      222.91      5.66 o 
   2   8   3        0.03       -0.01      0.58 o 
   3   8   3       22.18       22.71      3.15 o 
  -3   9   3       13.68       17.15      1.83 o 
  -2   9   3        2.71        4.62      0.88 o 
  -1   9   3       10.14       10.90      1.13 o 
   0   9   3      819.15      845.82     14.97 o 
   1   9   3       63.12       60.58      2.86 o 
   2   9   3        2.98        3.20      1.05 o 
   3   9   3        3.19        4.25      1.56 o 
  -3  10   3        0.49        1.75      0.97 o 
  -2  10   3        6.12        7.94      0.97 o 
  -1  10   3        0.86        1.19      0.55 o 
   0  10   3      195.49      187.83      7.20 o 
   1  10   3       18.59       19.18      1.60 o 
   2  10   3        1.32        1.90      0.78 o 
   3  10   3        7.40       12.58      2.11 o 
  -2  11   3       22.39       24.64      2.48 o 
  -1  11   3       29.11       26.00      1.95 o 
   0  11   3       62.34       60.55      4.08 o 
   1  11   3       11.82       11.96      1.30 o 
   2  11   3        1.91        1.67      0.74 o 
  -2  12   3        5.37        7.90      1.18 o 
  -1  12   3        3.45        6.36      0.92 o 
   0  12   3        0.05        0.18      0.68 o 
   1  12   3        7.01        7.56      1.22 o 
   2  12   3       17.24       15.71      1.59 o 
  -1  13   3        1.09        1.80      1.75 o 
   0  13   3       10.59       13.46      1.92 o 
   1  13   3       50.56       42.83      3.49 o 
  -1  14   3       11.10       10.87      1.74 o 
   0  14   3        2.30        4.05      1.15 o 
   1  14   3        0.82        3.29      0.84 o 
  -2   0   4     2270.51     2183.21     41.84 o 
   0   0   4      327.18      316.69      6.56 o 
   2   0   4      671.39      709.73     19.03 o 
   4   0   4        2.44        2.70      1.27 o 
  -4   1   4        1.81        2.87      1.04 o 
  -3   1   4       48.72       40.01      2.56 o 
  -2   1   4      537.23      507.35     11.20 o 
  -1   1   4       93.68       79.94      2.27 o 
   0   1   4      513.15      490.30      7.73 o 
   1   1   4     1063.51     1169.85     12.57 o 
   2   1   4      493.41      473.02     10.40 o 
   3   1   4        1.79        2.22      1.00 o 
   4   1   4        1.41        2.49      1.74 o 
  -4   2   4       11.04       11.33      2.16 o 
  -3   2   4       25.12       17.67      2.62 o 
  -2   2   4      263.69      260.53      4.75 o 
  -1   2   4      247.58      227.57      4.00 o 
   0   2   4      915.46      919.84     13.78 o 
   1   2   4      265.24      308.75      4.62 o 
   2   2   4       35.86       36.47      1.67 o 
   3   2   4       55.99       65.37      3.99 o 
   4   2   4        0.03        0.03      1.40 o 
  -4   3   4        1.98        2.90      1.77 o 
  -3   3   4       49.83       48.83      4.55 o 
  -2   3   4       28.06       26.43      1.22 o 
  -1   3   4      234.44      220.43      3.92 o 
   0   3   4      139.58      119.45      2.59 o 
   1   3   4        3.69        3.82      0.45 o 
   2   3   4      106.93      105.19      3.23 o 
   3   3   4        0.69        2.45      0.82 o 
   4   3   4       26.16       26.59      4.04 o 
  -4   4   4        0.38        0.70      1.19 o 
  -3   4   4       56.42       50.85      3.59 o 
  -2   4   4      128.38      120.92      3.52 o 
  -1   4   4        6.72        6.87      0.77 o 
   0   4   4      525.03      548.80      7.26 o 
   1   4   4     1243.85     1319.93     14.50 o 
   2   4   4       87.60       80.07      2.90 o 
   3   4   4      116.01      123.68      8.58 o 
   4   4   4        0.70        4.50      1.70 o 
  -4   5   4        3.49        2.08      1.27 o 
  -3   5   4       12.79       10.28      1.63 o 
  -2   5   4       30.50       28.87      1.69 o 
  -1   5   4      129.51      132.74      2.85 o 
   0   5   4      176.32      195.81      3.87 o 
   1   5   4      268.30      273.94      4.88 o 
   2   5   4       25.60       24.74      1.57 o 
   3   5   4       44.36       44.59      5.08 o 
  -4   6   4        0.48        1.33      1.16 o 
  -3   6   4        0.38        1.74      0.78 o 
  -2   6   4       23.33       21.96      1.54 o 
  -1   6   4      158.08      159.78      4.80 o 
   0   6   4      470.08      465.89      7.05 o 
   1   6   4      159.46      162.57      3.73 o 
   2   6   4        5.01        5.59      1.05 o 
   3   6   4        2.33        1.87      1.35 o 
  -3   7   4        0.26        1.60      0.57 o 
  -2   7   4       21.65       20.13      1.56 o 
  -1   7   4      315.14      303.81      7.42 o 
   0   7   4       16.42       13.77      1.04 o 
   1   7   4        0.46        0.02      0.32 o 
   2   7   4       91.41       85.18      4.27 o 
   3   7   4        1.30        3.78      1.70 o 
  -3   8   4        0.02        0.96      0.95 o 
  -2   8   4       78.15       75.84      3.27 o 
  -1   8   4        1.84        3.90      1.09 o 
   0   8   4        1.04        2.60      0.62 o 
   1   8   4       14.05       13.36      1.26 o 
   2   8   4       80.86       81.41      4.34 o 
   3   8   4        0.78        1.89      1.16 o 
  -3   9   4        3.50        7.60      1.35 o 
  -2   9   4       43.32       38.84      2.38 o 
  -1   9   4       18.01       19.06      2.39 o 
   0   9   4        0.15        2.16      0.83 o 
   1   9   4        0.63        0.17      0.52 o 
   2   9   4        1.22        1.80      0.78 o 
   3   9   4        4.67        8.48      1.77 o 
  -3  10   4       11.73       16.12      1.91 o 
  -2  10   4        1.22        1.10      0.55 o 
  -1  10   4       50.96       44.12      2.53 o 
   0  10   4      312.66      304.57      8.26 o 
   1  10   4        3.75        6.06      1.14 o 
   2  10   4       27.13       27.11      2.50 o 
  -2  11   4        0.07        0.91      0.84 o 
  -1  11   4        4.26        5.11      1.08 o 
   0  11   4      199.31      188.64      7.62 o 
   1  11   4       20.74       19.90      1.67 o 
   2  11   4        0.04        2.22      0.85 o 
  -2  12   4        2.98        4.11      0.94 o 
  -1  12   4       42.67       42.84      2.66 o 
   0  12   4      118.29      109.09      5.88 o 
   1  12   4        3.00        2.95      1.04 o 
   2  12   4        0.10        4.60      2.91 o 
  -1  13   4       38.56       41.32      3.53 o 
   0  13   4        5.09        4.47      1.26 o 
   1  13   4        3.06        3.12      1.12 o 
   0  14   4        0.73        1.30      0.79 o 
  -3   0   5        3.12        4.92      1.65 o 
  -1   0   5      314.45      321.48      7.71 o 
   1   0   5     2509.70     2589.21     60.30 o 
   3   0   5       25.21       25.02      3.53 o 
  -3   1   5        9.24       15.53      4.48 o 
  -2   1   5        7.97        6.89      0.88 o 
  -1   1   5      189.25      180.44      3.84 o 
   0   1   5      535.92      509.32      6.71 o 
   1   1   5      464.83      463.25      6.37 o 
   2   1   5        0.15        0.19      0.69 o 
   3   1   5        0.21        1.44      0.72 o 
   4   1   5        0.41        1.02      1.57 o 
  -4   2   5        0.01        0.70      0.96 o 
  -3   2   5      197.24      179.09      8.28 o 
  -2   2   5       16.69       16.44      1.51 o 
  -1   2   5       78.91       71.91      2.15 o 
   0   2   5     1895.06     1969.72     19.92 o 
   1   2   5      721.64      712.90      8.84 o 
   2   2   5      169.20      171.12      4.23 o 
   3   2   5        1.87        2.57      1.38 o 
   4   2   5        3.59       -0.17      1.17 o 
  -4   3   5       10.20        7.42      2.58 o 
  -3   3   5      204.10      185.76      6.57 o 
  -2   3   5       14.10       14.16      1.06 o 
  -1   3   5       20.16       18.05      1.05 o 
   0   3   5        5.41        6.44      0.61 o 
   1   3   5       75.24       75.96      2.16 o 
   2   3   5      105.97      100.63      5.08 o 
   3   3   5        0.62        1.51      0.79 o 
   4   3   5        8.07       15.30      2.65 o 
  -4   4   5       33.44       27.44      3.68 o 
  -3   4   5       35.63       31.37      2.54 o 
  -2   4   5       62.92       65.34      3.25 o 
  -1   4   5        0.28        0.62      0.39 o 
   0   4   5      220.71      221.97      4.17 o 
   1   4   5       68.40       80.14      2.34 o 
   2   4   5       39.59       35.66      3.02 o 
   3   4   5        4.69       10.44      3.24 o 
  -4   5   5        0.97        3.48      2.06 o 
  -3   5   5        0.91        1.23      0.65 o 
  -2   5   5       77.87       73.70      3.21 o 
  -1   5   5        3.67        5.28      0.57 o 
   0   5   5      448.44      500.02      7.31 o 
   1   5   5      139.18      163.49      3.72 o 
   2   5   5       49.98       49.80      2.41 o 
   3   5   5       34.43       33.76      4.55 o 
  -3   6   5        3.04        6.48      1.15 o 
  -2   6   5       30.43       31.13      2.11 o 
  -1   6   5       11.26       14.11      1.44 o 
   0   6   5       38.72       50.06      1.98 o 
   1   6   5      374.32      378.96      6.48 o 
   2   6   5      357.33      332.70      9.10 o 
   3   6   5       64.95       58.06      6.00 o 
  -3   7   5        5.31        6.10      1.36 o 
  -2   7   5      121.41      107.59      3.86 o 
  -1   7   5       19.94       22.34      1.86 o 
   0   7   5       85.76       84.93      2.78 o 
   1   7   5       13.73       12.48      1.03 o 
   2   7   5      261.33      237.14     11.00 o 
   3   7   5        4.01        5.18      1.86 o 
  -3   8   5        4.78        6.14      1.20 o 
  -2   8   5       17.49       18.60      1.56 o 
  -1   8   5      357.66      346.15      8.55 o 
   0   8   5       84.30       78.63      2.78 o 
   1   8   5       33.61       31.11      1.97 o 
   2   8   5       53.28       41.08      3.02 o 
   3   8   5        1.41        3.44      1.42 o 
  -3   9   5        0.92        3.20      1.10 o 
  -2   9   5        0.75        1.99      0.64 o 
  -1   9   5      315.30      306.79      8.33 o 
   0   9   5        1.12        1.16      0.68 o 
   1   9   5        0.00        0.74      0.51 o 
   2   9   5       67.63       68.62      4.44 o 
   3   9   5        1.08        1.96      1.21 o 
  -3  10   5        5.42        8.29      1.39 o 
  -2  10   5        2.15        4.23      1.00 o 
  -1  10   5       83.76       80.40      4.12 o 
   0  10   5       44.43       42.04      3.52 o 
   1  10   5        1.94        2.29      0.76 o 
   2  10   5        0.54        1.32      0.58 o 
  -2  11   5        0.43        1.97      0.58 o 
  -1  11   5        2.25        5.96      1.11 o 
   0  11   5       18.23       15.12      2.01 o 
   1  11   5       17.43       19.56      1.66 o 
   2  11   5        1.35        1.61      0.74 o 
  -2  12   5        2.36        3.61      0.71 o 
  -1  12   5        9.49       10.87      1.14 o 
   0  12   5       11.73       11.99      1.79 o 
   1  12   5        0.16        1.12      0.70 o 
   2  12   5        1.23        4.30      1.73 o 
  -1  13   5        0.22        1.85      0.80 o 
   0  13   5       14.39       15.87      2.01 o 
   1  13   5        3.31        3.43      0.90 o 
   0  14   5        0.38        1.17      0.75 o 
  -2   0   6      137.58      125.81      6.69 o 
   0   0   6       11.65       13.41      1.33 o 
   2   0   6        0.03        0.36      1.07 o 
   4   0   6        6.12        8.53      2.36 o 
  -3   1   6      108.64      101.77      3.58 o 
  -2   1   6        0.13        1.03      0.40 o 
  -1   1   6       68.68       63.57      2.26 o 
   0   1   6      466.28      490.74      6.89 o 
   1   1   6      584.91      629.46      8.32 o 
   2   1   6       89.67       88.77      4.44 o 
   3   1   6       15.87       18.48      2.13 o 
   4   1   6        1.99        3.28      1.46 o 
  -4   2   6       25.77       18.80      2.78 o 
  -3   2   6       32.66       31.40      4.44 o 
  -2   2   6        8.38        9.75      0.94 o 
  -1   2   6       74.77       74.66      2.34 o 
   0   2   6     1468.32     1533.66     16.54 o 
   1   2   6      116.88      125.66      2.95 o 
   2   2   6       10.62       12.00      1.70 o 
   3   2   6       74.42       74.84      4.82 o 
  -4   3   6        0.57        1.78      1.17 o 
  -3   3   6        2.51        6.22      1.14 o 
  -2   3   6       21.55       18.39      1.22 o 
  -1   3   6     1016.38     1033.32     12.59 o 
   0   3   6     1177.56     1290.04     14.59 o 
   1   3   6        6.79        7.52      0.68 o 
   2   3   6       86.31       75.32      4.10 o 
   3   3   6        9.19       14.41      2.11 o 
  -4   4   6        1.92        2.58      1.27 o 
  -3   4   6        5.88        6.88      1.25 o 
  -2   4   6        4.25        6.10      1.00 o 
  -1   4   6        0.11        1.08      0.58 o 
   0   4   6      788.10      819.24     11.73 o 
   1   4   6      141.84      131.85      3.34 o 
   2   4   6        0.03        1.09      0.44 o 
   3   4   6       37.18       39.56      4.93 o 
  -4   5   6       14.18        9.27      3.20 o 
  -3   5   6        5.30        4.95      1.17 o 
  -2   5   6        0.66        1.34      0.56 o 
  -1   5   6       46.04       42.38      1.79 o 
   0   5   6      155.73      161.67      3.78 o 
   1   5   6      251.43      231.20      4.75 o 
   2   5   6      281.90      271.87      6.46 o 
   3   5   6        0.45        2.35      1.53 o 
  -3   6   6        5.66        7.42      1.35 o 
  -2   6   6       17.05       18.96      1.78 o 
  -1   6   6        8.53        7.70      1.12 o 
   0   6   6       28.33       28.86      1.54 o 
   1   6   6        1.68        1.71      0.45 o 
   2   6   6       37.06       29.05      4.17 o 
   3   6   6       43.84       46.67      5.53 o 
  -3   7   6        5.05        5.77      1.29 o 
  -2   7   6        3.94        5.64      0.99 o 
  -1   7   6        2.10        2.41      0.81 o 
   0   7   6      171.32      162.71      5.81 o 
   1   7   6      105.14       86.84      2.97 o 
   2   7   6       66.80       62.03      3.68 o 
   3   7   6        2.56        5.86      2.02 o 
  -3   8   6       19.71       14.74      1.79 o 
  -2   8   6       49.44       39.94      2.72 o 
  -1   8   6       28.96       30.39      2.29 o 
   0   8   6       76.75       79.08      2.87 o 
   1   8   6       24.54       21.88      1.49 o 
   2   8   6        8.87       10.36      1.80 o 
   3   8   6        0.47        5.88      1.95 o 
  -3   9   6        5.68        7.59      1.27 o 
  -2   9   6       30.76       27.32      2.03 o 
  -1   9   6      122.47      117.91      4.90 o 
   0   9   6        1.07        1.13      0.67 o 
   1   9   6      222.34      202.77      5.87 o 
   2   9   6        0.01        0.71      0.68 o 
   3   9   6       20.15       26.93      3.93 o 
  -3  10   6        4.45        5.37      1.64 o 
  -2  10   6       15.20       15.91      1.51 o 
  -1  10   6      112.06      108.00      4.89 o 
   0  10   6       21.50       24.09      2.70 o 
   1  10   6       33.68       33.50      2.22 o 
   2  10   6       28.41       31.39      2.71 o 
  -2  11   6        0.51        1.66      1.10 o 
  -1  11   6       75.76       75.75      4.18 o 
   0  11   6        2.41        1.98      0.91 o 
   1  11   6       30.92       30.87      2.75 o 
   2  11   6       15.48       16.91      1.82 o 
  -2  12   6        2.44        5.07      0.78 o 
  -1  12   6        3.34        5.10      1.70 o 
   0  12   6        6.35        7.89      1.36 o 
   1  12   6        5.81        5.38      2.02 o 
  -1  13   6       12.87       11.64      1.69 o 
   0  13   6        6.64        6.83      1.83 o 
   1  13   6        0.42        2.66      1.15 o 
  -3   0   7        1.73        1.24      0.64 o 
  -1   0   7      205.42      177.77     11.64 o 
   1   0   7        4.74        4.16      0.82 o 
   3   0   7        0.01        0.65      1.17 o 
  -3   1   7        0.15        0.39      0.43 o 
  -2   1   7       49.84       47.82      2.27 o 
  -1   1   7       50.49       46.12      2.02 o 
   0   1   7       69.70       70.96      2.25 o 
   1   1   7       36.58       43.40      1.72 o 
   2   1   7       21.92       22.91      2.81 o 
   3   1   7        2.17        3.88      1.13 o 
  -4   2   7       11.02       12.99      2.16 o 
  -3   2   7        5.67        7.13      1.17 o 
  -2   2   7        0.27        0.73      0.45 o 
  -1   2   7       16.35       18.42      1.21 o 
   0   2   7       75.93       66.25      2.21 o 
   1   2   7        2.69        5.45      0.66 o 
   2   2   7        9.55       10.48      1.54 o 
   3   2   7        7.88       11.88      2.20 o 
  -4   3   7       27.29       24.86      3.47 o 
  -3   3   7        0.68       -0.21      1.04 o 
  -2   3   7       15.52       16.06      1.27 o 
  -1   3   7      476.51      443.49     10.12 o 
   0   3   7      819.29      833.01     11.67 o 
   1   3   7      121.69      117.62      3.10 o 
   2   3   7        6.79        5.50      1.46 o 
   3   3   7       32.62       33.21      3.00 o 
  -4   4   7       23.25       23.75      3.22 o 
  -3   4   7        1.31        1.97      0.70 o 
  -2   4   7        5.43        6.64      0.97 o 
  -1   4   7      422.73      411.98      6.91 o 
   0   4   7        3.82        5.97      0.69 o 
   1   4   7      189.54      182.70      4.13 o 
   2   4   7       11.10        9.09      1.08 o 
   3   4   7       98.38       96.24      8.06 o 
  -3   5   7        0.35        1.52      0.77 o 
  -2   5   7        3.50        4.14      1.07 o 
  -1   5   7      152.75      153.32      3.86 o 
   0   5   7       97.44      110.19      3.20 o 
   1   5   7      107.22       98.92      3.05 o 
   2   5   7      132.54      128.12      4.31 o 
   3   5   7      108.64       96.53      8.11 o 
  -3   6   7       13.68       13.89      1.71 o 
  -2   6   7        8.24        9.27      1.23 o 
  -1   6   7        0.45        0.59      0.45 o 
   0   6   7       15.40       11.76      1.40 o 
   1   6   7      353.82      329.40      6.33 o 
   2   6   7       45.02       48.82      2.61 o 
   3   6   7       10.95       12.09      3.59 o 
  -3   7   7        0.37        1.02      0.70 o 
  -2   7   7       80.37       81.41      3.88 o 
  -1   7   7       13.99       14.27      1.85 o 
   0   7   7        5.81        6.62      0.79 o 
   1   7   7      771.18      749.89     11.09 o 
   2   7   7        8.45        8.25      1.33 o 
   3   7   7        0.20       -0.99      1.08 o 
  -3   8   7       27.69       22.90      2.43 o 
  -2   8   7      124.38      123.20      5.08 o 
  -1   8   7        0.24        0.49      0.60 o 
   0   8   7       12.98       13.83      1.17 o 
   1   8   7      318.12      294.62      6.34 o 
   2   8   7      128.15      124.17      5.69 o 
   3   8   7       13.12       17.20      2.99 o 
  -3   9   7        2.36        4.25      0.88 o 
  -2   9   7       90.86       87.56      4.38 o 
  -1   9   7       95.91       86.30      4.22 o 
   0   9   7        0.05       -0.08      0.53 o 
   1   9   7       23.53       23.40      1.77 o 
   2   9   7        0.02        1.08      0.63 o 
  -2  10   7        6.29        8.18      1.12 o 
  -1  10   7       15.40       15.81      1.82 o 
   0  10   7       16.89       18.01      1.79 o 
   1  10   7       16.37       19.25      2.35 o 
   2  10   7       15.29       19.81      2.02 o 
  -2  11   7        0.12        1.59      1.01 o 
  -1  11   7        0.81        2.61      0.91 o 
   0  11   7        5.90        7.40      1.27 o 
   1  11   7        2.76        5.25      2.04 o 
   2  11   7        3.13       10.40      1.15 o 
  -2  12   7        4.15        8.52      1.04 o 
  -1  12   7        1.03        3.96      1.01 o 
   0  12   7        0.36        2.70      0.92 o 
   1  12   7        0.13        3.36      1.23 o 
  -1  13   7        0.27        0.87      0.55 o 
   0  13   7        1.08        1.33      0.94 o 
  -2   0   8        5.06        7.12      1.40 o 
   0   0   8       63.41       62.30      5.42 o 
   2   0   8      240.58      230.11     11.49 o 
  -3   1   8        5.37        5.43      0.90 o 
  -2   1   8        1.02        2.08      0.63 o 
  -1   1   8       24.75       24.03      1.52 o 
   0   1   8       33.15       36.63      1.71 o 
   1   1   8        8.77        8.40      0.87 o 
   2   1   8      145.02      145.16      9.80 o 
   3   1   8        5.23        6.86      1.90 o 
  -4   2   8        5.38        5.64      1.60 o 
  -3   2   8        2.35        2.20      1.19 o 
  -2   2   8      104.21       98.53      3.31 o 
  -1   2   8      508.41      514.27      8.16 o 
   0   2   8      500.92      513.19      7.87 o 
   1   2   8      343.38      351.09      6.17 o 
   2   2   8       45.96       45.83      5.36 o 
   3   2   8        9.16       12.02      2.61 o 
  -4   3   8        0.23        0.74      1.07 o 
  -3   3   8        0.00        1.17      1.26 o 
  -2   3   8       62.16       53.75      2.39 o 
  -1   3   8        0.62        0.50      0.41 o 
   0   3   8       10.20       11.20      1.59 o 
   1   3   8      212.46      214.59      4.65 o 
   2   3   8      292.60      275.32      8.96 o 
   3   3   8       47.25       50.45      3.90 o 
  -3   4   8        0.60        1.73      0.64 o 
  -2   4   8       39.24       37.33      2.37 o 
  -1   4   8      150.67      142.64      3.84 o 
   0   4   8       71.86       74.53      2.62 o 
   1   4   8       17.67       21.41      1.37 o 
   2   4   8       38.62       38.16      3.11 o 
   3   4   8       24.54       33.97      4.52 o 
  -3   5   8        3.38        5.34      1.57 o 
  -2   5   8       24.84       21.86      1.83 o 
  -1   5   8       11.43       12.57      1.07 o 
   0   5   8       98.16       92.44      3.04 o 
   1   5   8       47.58       42.54      2.00 o 
   2   5   8       28.60       25.39      2.60 o 
   3   5   8        2.43        3.34      1.49 o 
  -3   6   8       20.31       23.10      4.67 o 
  -2   6   8        0.16       -0.25      0.62 o 
  -1   6   8       16.15       17.00      1.72 o 
   0   6   8      165.57      161.39      4.78 o 
   1   6   8       29.04       28.35      1.71 o 
   2   6   8        4.27        5.35      0.87 o 
   3   6   8       22.85       21.69      3.53 o 
  -3   7   8       23.16       28.82      2.75 o 
  -2   7   8       26.30       26.80      2.48 o 
  -1   7   8       19.12       20.68      1.86 o 
   0   7   8       93.04       86.35      3.10 o 
   1   7   8       49.83       48.18      2.30 o 
   2   7   8       11.32       11.66      1.36 o 
   3   7   8        0.03        3.84      1.46 o 
  -3   8   8        4.03        5.26      1.40 o 
  -2   8   8        0.76        2.63      0.79 o 
  -1   8   8       22.13       19.92      2.01 o 
   0   8   8      474.39      464.19      8.44 o 
   1   8   8      152.48      153.12      4.46 o 
   2   8   8        1.97        3.57      0.75 o 
  -3   9   8        0.41        2.39      0.85 o 
  -2   9   8       27.63       28.49      2.38 o 
  -1   9   8        0.54        1.05      0.69 o 
   0   9   8      194.10      179.29      6.15 o 
   1   9   8       46.99       47.88      2.69 o 
   2   9   8        0.34        1.33      1.54 o 
  -2  10   8       33.17       31.45      2.56 o 
  -1  10   8        5.25        6.67      1.30 o 
   0  10   8      101.49       90.39      5.29 o 
   1  10   8        2.18        4.94      0.75 o 
   2  10   8       40.37       36.27      3.83 o 
  -2  11   8        0.01        0.98      0.89 o 
  -1  11   8        9.66       14.20      1.75 o 
   0  11   8        1.56        1.66      0.73 o 
   1  11   8        0.06       -0.47      0.73 o 
  -1  12   8        1.62        1.70      0.97 o 
   0  12   8        6.10        6.35      1.59 o 
   1  12   8       15.84       21.61      3.03 o 
   0  13   8        1.12        1.64      1.09 o 
  -3   0   9       32.98       32.48      2.93 o 
  -1   0   9       11.59       13.21      1.64 o 
   1   0   9        3.17        7.02      1.15 o 
   3   0   9       78.49       79.86      7.35 o 
  -3   1   9        0.04        0.13      0.63 o 
  -2   1   9        4.38        5.55      1.28 o 
  -1   1   9      109.94      103.31      3.43 o 
   0   1   9        8.76        7.96      0.97 o 
   1   1   9       24.17       21.47      1.34 o 
   2   1   9        0.10        0.76      0.73 o 
   3   1   9       21.17       22.86      3.53 o 
  -3   2   9        1.51        3.08      0.92 o 
  -2   2   9       48.96       46.82      2.33 o 
  -1   2   9        6.72        6.50      0.90 o 
   0   2   9      224.29      233.40      6.26 o 
   1   2   9       23.93       22.78      1.40 o 
   2   2   9        0.94        0.04      0.74 o 
   3   2   9       33.94       33.78      3.81 o 
  -3   3   9        4.03        7.75      1.10 o 
  -2   3   9       52.59       44.37      2.24 o 
  -1   3   9       19.65       20.25      1.39 o 
   0   3   9       22.38       24.04      1.49 o 
   1   3   9       36.23       27.42      1.57 o 
   2   3   9      109.81      116.99      5.86 o 
   3   3   9        0.40        0.29      1.82 o 
  -3   4   9        1.09        1.69      2.26 o 
  -2   4   9        2.93        2.99      0.91 o 
  -1   4   9      418.27      419.93      7.56 o 
   0   4   9      132.45      115.00      5.01 o 
   1   4   9      270.01      254.80      5.49 o 
   2   4   9      426.17      412.64     11.84 o 
   3   4   9        2.63        5.17      1.91 o 
  -3   5   9        1.38        4.40      1.04 o 
  -2   5   9       33.49       33.49      2.37 o 
  -1   5   9        0.01        0.62      0.44 o 
   0   5   9       36.62       36.21      1.91 o 
   1   5   9       15.53       16.06      1.23 o 
   2   5   9       44.27       44.69      5.28 o 
   3   5   9       36.54       30.33      4.31 o 
  -3   6   9        2.07        3.29      0.98 o 
  -2   6   9        2.25        3.74      1.06 o 
  -1   6   9       52.54       50.37      2.96 o 
   0   6   9       73.26       75.52      2.90 o 
   1   6   9       24.56       23.17      1.55 o 
   2   6   9        2.18        2.84      1.30 o 
   3   6   9       20.22       34.67      4.66 o 
  -3   7   9       17.05       23.00      2.38 o 
  -2   7   9        0.82        2.27      0.87 o 
  -1   7   9       31.89       33.13      2.45 o 
   0   7   9      636.76      595.26     10.01 o 
   1   7   9       12.55       11.61      1.08 o 
   2   7   9       14.03       15.74      3.21 o 
  -3   8   9       32.80       36.75      3.17 o 
  -2   8   9        9.17       10.05      1.62 o 
  -1   8   9       52.54       49.02      3.10 o 
   0   8   9       41.13       46.38      3.94 o 
   1   8   9        3.37        3.64      0.83 o 
   2   8   9        7.33        9.30      1.12 o 
  -2   9   9        1.04        3.80      1.06 o 
  -1   9   9       23.48       23.91      2.19 o 
   0   9   9       17.99       16.08      1.79 o 
   1   9   9       92.92       79.41      3.64 o 
   2   9   9        4.14        5.77      1.03 o 
  -2  10   9        0.75        1.62      0.69 o 
  -1  10   9       20.84       22.38      2.15 o 
   0  10   9       10.88       13.41      1.63 o 
   1  10   9        2.35        7.25      2.54 o 
   2  10   9        6.85       14.24      1.47 o 
  -2  11   9        2.59        2.10      1.23 o 
  -1  11   9        2.72        2.52      1.17 o 
   0  11   9        2.61        5.51      1.45 o 
   1  11   9       20.48       26.23      3.43 o 
  -1  12   9        3.71        4.41      1.14 o 
   0  12   9        4.56        6.61      1.17 o 
  -2   0  10        0.05        0.42      0.76 o 
   0   0  10       15.75       13.54      1.74 o 
   2   0  10        0.75        1.99      1.62 o 
  -3   1  10        9.27       10.91      1.30 o 
  -2   1  10        3.14        3.10      0.78 o 
  -1   1  10       86.02       72.89      3.48 o 
   0   1  10      224.38      210.25      4.92 o 
   1   1  10      345.94      326.60      6.84 o 
   2   1  10      166.09      143.72      6.79 o 
   3   1  10        2.40        2.04      1.09 o 
  -3   2  10       17.51       16.74      1.69 o 
  -2   2  10        0.06        0.78      0.53 o 
  -1   2  10       12.79       12.28      1.21 o 
   0   2  10      138.17      124.68      4.50 o 
   1   2  10      816.06      773.26     11.23 o 
   2   2  10       56.07       54.64      4.28 o 
   3   2  10       16.15       16.73      2.11 o 
  -3   3  10        7.19        9.90      2.63 o 
  -2   3  10      129.94      116.18      3.90 o 
  -1   3  10        0.33        1.15      0.47 o 
   0   3  10        2.19        2.95      0.76 o 
   1   3  10      159.22      139.31      3.96 o 
   2   3  10       59.79       70.80      4.68 o 
   3   3  10        0.13        1.40      0.93 o 
  -3   4  10        0.17        0.72      0.61 o 
  -2   4  10        0.13        0.71      0.55 o 
  -1   4  10      105.76      106.40      3.56 o 
   0   4  10       27.40       26.71      1.65 o 
   1   4  10        0.63        1.82      0.61 o 
   2   4  10       29.69       30.39      2.93 o 
   3   4  10        0.00       -1.56      1.04 o 
  -3   5  10        2.91        4.63      1.20 o 
  -2   5  10       24.28       24.36      2.06 o 
  -1   5  10        0.57        1.18      0.50 o 
   0   5  10        0.14        0.25      0.40 o 
   1   5  10       13.48       14.19      1.27 o 
   2   5  10        0.29        2.44      0.95 o 
   3   5  10        8.92        5.91      1.90 o 
  -3   6  10        0.06       -0.11      1.61 o 
  -2   6  10       16.37       17.52      1.85 o 
  -1   6  10       64.71       63.35      3.43 o 
   0   6  10        4.09        3.10      0.78 o 
   1   6  10        2.08        3.31      1.39 o 
   2   6  10       28.09       27.41      2.79 o 
  -3   7  10        3.75        3.21      1.38 o 
  -2   7  10        0.16        1.33      0.88 o 
  -1   7  10        4.75        5.55      1.16 o 
   0   7  10        6.01        8.65      1.12 o 
   1   7  10       10.04       10.68      1.06 o 
   2   7  10        0.18        0.15      1.20 o 
  -2   8  10        0.01        1.54      0.71 o 
  -1   8  10       26.96       31.65      2.84 o 
   0   8  10        5.89        7.16      1.29 o 
   1   8  10        5.30        4.46      0.96 o 
   2   8  10       56.84       66.66      6.34 o 
  -2   9  10       15.98       13.80      1.87 o 
  -1   9  10      191.84      189.52      6.83 o 
   0   9  10       80.08       75.20      3.95 o 
   1   9  10       25.16       21.53      2.19 o 
   2   9  10        9.09       14.80      1.56 o 
  -2  10  10       14.29       14.40      1.89 o 
  -1  10  10       52.27       49.71      3.35 o 
   0  10  10       27.22       25.92      2.22 o 
   1  10  10        0.04        1.36      0.84 o 
  -1  11  10       11.68       12.36      1.61 o 
   0  11  10       12.88       12.90      1.76 o 
   1  11  10        0.91        2.36      0.90 o 
  -3   0  11        5.97        9.01      1.60 o 
  -1   0  11        4.26        4.63      1.40 o 
   1   0  11       11.73       10.03      2.27 o 
   3   0  11       11.09       19.69      3.43 o 
  -3   1  11        3.58        6.85      1.44 o 
  -2   1  11        0.46        0.80      0.49 o 
  -1   1  11       58.95       53.95      2.29 o 
   0   1  11      148.33      131.47      3.97 o 
   1   1  11       88.80       82.01      2.85 o 
   2   1  11       12.05       13.68      1.97 o 
   3   1  11        0.11       -0.62      0.80 o 
  -3   2  11        0.20        1.54      0.68 o 
  -2   2  11        0.28        0.41      0.55 o 
  -1   2  11       15.06       13.39      1.25 o 
   0   2  11       27.75       29.29      1.77 o 
   1   2  11        2.59        3.85      0.73 o 
   2   2  11        4.50        5.11      1.46 o 
   3   2  11       13.66       13.66      1.94 o 
  -3   3  11        0.10        1.57      0.73 o 
  -2   3  11       59.63       51.62      3.07 o 
  -1   3  11        4.81        5.91      0.95 o 
   0   3  11       94.23       94.80      3.37 o 
   1   3  11      307.69      286.16      7.23 o 
   2   3  11      121.02      102.66      5.93 o 
   3   3  11       13.37       15.95      2.19 o 
  -3   4  11       19.23       16.46      1.74 o 
  -2   4  11       14.64       16.52      1.72 o 
  -1   4  11        7.28        7.47      0.93 o 
   0   4  11        8.97        8.40      1.06 o 
   1   4  11      159.93      172.13      4.73 o 
   2   4  11       19.93       18.11      2.41 o 
  -3   5  11        7.28        9.78      2.03 o 
  -2   5  11        0.12        1.28      0.94 o 
  -1   5  11        8.72        8.77      1.05 o 
   0   5  11       15.14       15.65      1.41 o 
   1   5  11      116.44      106.91      3.70 o 
   2   5  11        0.42        1.95      1.07 o 
  -3   6  11        0.66        2.42      1.74 o 
  -2   6  11        0.01        1.36      0.62 o 
  -1   6  11       19.15       22.35      2.02 o 
   0   6  11        0.00        0.01      0.39 o 
   1   6  11       69.45       64.68      2.86 o 
   2   6  11       10.23       10.52      1.77 o 
  -2   7  11        0.43        1.54      0.74 o 
  -1   7  11        6.81        8.92      1.33 o 
   0   7  11       42.28       35.54      2.10 o 
   1   7  11        5.72        7.68      1.37 o 
   2   7  11       13.84       21.24      3.31 o 
  -2   8  11       22.05       25.78      2.25 o 
  -1   8  11      160.99      154.04      6.05 o 
   0   8  11       68.32       57.72      3.38 o 
   1   8  11        0.01        0.42      0.56 o 
   2   8  11        4.42        7.35      1.91 o 
  -2   9  11        2.22        4.94      1.13 o 
  -1   9  11        0.05        1.69      0.64 o 
   0   9  11       21.12       26.23      2.22 o 
   1   9  11       12.08       10.96      2.43 o 
  -1  10  11        9.02       10.12      1.42 o 
   0  10  11        5.93        8.69      1.27 o 
   1  10  11       10.59       11.35      1.98 o 
  -1  11  11        3.53        1.88      0.92 o 
   0  11  11        8.17       12.27      1.48 o 
  -2   0  12       19.12       20.46      2.39 o 
   0   0  12      140.94      134.57      9.94 o 
   2   0  12        1.51        3.22      2.08 o 
  -3   1  12        0.16        0.77      0.70 o 
  -2   1  12        1.72        1.61      0.64 o 
  -1   1  12       64.37       59.62      3.71 o 
   0   1  12      248.63      235.71     10.65 o 
   1   1  12        0.36        1.68      0.59 o 
   2   1  12       45.15       41.53      4.19 o 
  -3   2  12       10.03       11.64      1.42 o 
  -2   2  12        0.37        0.02      0.59 o 
  -1   2  12        0.21        0.57      0.59 o 
   0   2  12      508.27      484.62      8.88 o 
   1   2  12       29.56       22.98      1.58 o 
   2   2  12        1.19        2.92      1.37 o 
  -3   3  12        0.26        1.17      1.26 o 
  -2   3  12        0.36        0.72      0.72 o 
  -1   3  12       14.37       16.12      1.40 o 
   0   3  12      156.14      157.91      4.66 o 
   1   3  12      122.64      107.82      3.71 o 
   2   3  12        2.21        3.04      1.30 o 
  -3   4  12        0.00        0.94      0.61 o 
  -2   4  12        2.12        4.18      1.06 o 
  -1   4  12        0.01        0.72      0.49 o 
   0   4  12       11.78       11.81      1.32 o 
   1   4  12       41.50       39.96      2.20 o 
   2   4  12        1.24        1.82      0.94 o 
  -3   5  12        3.83        4.68      1.32 o 
  -2   5  12        0.07        1.02      0.64 o 
  -1   5  12       15.31       18.14      1.51 o 
   0   5  12       32.62       33.80      2.03 o 
   1   5  12       15.14       14.50      1.52 o 
   2   5  12       15.23       15.41      2.20 o 
  -2   6  12        3.48        5.73      1.11 o 
  -1   6  12        8.59        9.03      1.31 o 
   0   6  12        2.83        4.23      0.85 o 
   1   6  12       19.89       21.67      1.86 o 
   2   6  12       10.65       13.96      3.24 o 
  -2   7  12        6.94        8.70      1.25 o 
  -1   7  12        1.01        1.37      0.76 o 
   0   7  12       16.27       19.27      1.51 o 
   1   7  12        2.57        6.76      1.63 o 
   2   7  12        5.34       12.30      2.16 o 
  -2   8  12        8.13       11.05      1.42 o 
  -1   8  12       51.71       48.66      3.25 o 
   0   8  12        6.34        8.87      1.38 o 
   1   8  12        1.33        3.64      0.88 o 
  -2   9  12       34.16       37.02      2.85 o 
  -1   9  12        1.18        0.85      0.73 o 
   0   9  12        1.87        1.48      0.76 o 
   1   9  12       53.49       57.38      3.84 o 
  -1  10  12        0.79        3.08      0.95 o 
   0  10  12        1.65        1.58      0.91 o 
  -3   0  13        0.24        2.29      1.07 o 
  -1   0  13      302.95      280.53      9.95 o 
   1   0  13       97.72       93.07      4.67 o 
  -3   1  13        0.03        2.56      1.22 o 
  -2   1  13        7.52        8.21      1.26 o 
  -1   1  13        3.19        4.78      1.05 o 
   0   1  13        4.93        6.28      1.18 o 
   1   1  13       33.99       34.20      2.06 o 
   2   1  13       52.94       50.35      4.36 o 
  -3   2  13        1.17        1.76      0.79 o 
  -2   2  13        0.48        1.75      0.70 o 
  -1   2  13        0.13        0.63      0.67 o 
   0   2  13        0.35        0.66      0.48 o 
   1   2  13       87.56       84.08      3.21 o 
   2   2  13        3.74        5.32      1.34 o 
  -3   3  13        1.36        2.17      1.06 o 
  -2   3  13        2.72        4.44      1.17 o 
  -1   3  13       44.28       42.70      2.41 o 
   0   3  13       34.17       37.88      2.22 o 
   1   3  13       43.28       35.65      2.09 o 
   2   3  13        0.52        4.09      1.25 o 
  -3   4  13        3.34        4.02      1.07 o 
  -2   4  13        0.61        0.29      1.43 o 
  -1   4  13        4.74        5.77      1.04 o 
   0   4  13      169.87      152.91      4.77 o 
   1   4  13       18.05       17.79      1.74 o 
   2   4  13       10.70       15.86      4.89 o 
  -2   5  13        0.77        1.29      0.78 o 
  -1   5  13        9.48       11.17      1.52 o 
   0   5  13       29.68       28.22      1.94 o 
   1   5  13        0.04        2.76      0.63 o 
   2   5  13        0.47        1.04      0.89 o 
  -2   6  13        6.13        9.18      1.85 o 
  -1   6  13        4.93        5.64      1.14 o 
   0   6  13        0.38        1.20      0.55 o 
   1   6  13        0.01        0.85      0.56 o 
   2   6  13        9.60       15.18      2.04 o 
  -2   7  13       30.50       31.06      2.56 o 
  -1   7  13       24.43       25.06      2.24 o 
   0   7  13        5.60        6.16      0.81 o 
   1   7  13        9.06       12.01      1.34 o 
  -2   8  13        3.79        6.52      1.05 o 
  -1   8  13        0.41        1.14      0.82 o 
   0   8  13        3.65        5.61      0.99 o 
   1   8  13        4.64       10.22      1.94 o 
  -1   9  13        6.69        6.89      1.09 o 
   0   9  13        1.86        3.43      0.99 o 
  -2   0  14       46.03       41.36      3.64 o 
   0   0  14      141.03      148.84      6.48 o 
   2   0  14        5.86       10.51      3.22 o 
  -2   1  14       10.10       13.38      1.36 o 
  -1   1  14      131.53      132.88      7.89 o 
   0   1  14        3.47        5.67      1.05 o 
   1   1  14        8.57       10.12      1.12 o 
   2   1  14        0.91        1.95      1.07 o 
  -2   2  14        6.95       10.33      1.20 o 
  -1   2  14      128.88      127.90      4.52 o 
   0   2  14      107.13      103.56      3.91 o 
   1   2  14        0.84        1.40      0.57 o 
   2   2  14       35.95       46.88      4.09 o 
  -2   3  14        0.23        1.03      1.44 o 
  -1   3  14       18.86       20.32      1.67 o 
   0   3  14        0.91        2.36      0.65 o 
   1   3  14        7.21       11.61      1.45 o 
   2   3  14        7.49        7.74      1.66 o 
  -2   4  14        0.73        2.21      1.64 o 
  -1   4  14        5.30        8.03      1.25 o 
   0   4  14        2.81        4.85      1.00 o 
   1   4  14        2.67        7.57      1.76 o 
   2   4  14       15.59       17.13      2.85 o 
  -2   5  14        7.16       11.18      1.59 o 
  -1   5  14        0.38        0.52      0.92 o 
   0   5  14       42.19       44.51      2.53 o 
   1   5  14        9.52       11.42      1.34 o 
  -2   6  14        2.50        3.12      0.96 o 
  -1   6  14        5.33        8.92      1.33 o 
   0   6  14        0.00        0.56      0.53 o 
   1   6  14        6.24       10.37      1.20 o 
  -1   7  14        3.56        7.09      1.25 o 
   0   7  14        2.88        3.06      0.80 o 
   1   7  14        0.00        0.80      1.40 o 
  -1   8  14        2.27        3.17      1.01 o 
   0   8  14        3.39        4.14      0.85 o 
  -1   0  15       57.23       57.96      4.16 o 
   1   0  15      112.04      120.72      9.51 o 
  -2   1  15       45.88       47.14      2.77 o 
  -1   1  15       15.96       16.43      1.84 o 
   0   1  15        0.42        2.24      0.69 o 
   1   1  15        9.73       10.62      1.96 o 
  -2   2  15       23.52       25.17      2.22 o 
  -1   2  15       18.30       20.88      1.70 o 
   0   2  15        0.78        0.81      0.55 o 
   1   2  15        2.80        3.65      0.92 o 
  -2   3  15        0.42        0.36      1.14 o 
  -1   3  15       22.51       25.21      1.87 o 
   0   3  15       31.92       33.37      2.19 o 
   1   3  15        3.04        4.57      0.96 o 
  -2   4  15        0.05        2.80      2.02 o 
  -1   4  15       12.22       15.22      1.38 o 
   0   4  15        2.88        3.54      0.77 o 
   1   4  15        0.81        1.28      0.74 o 
  -2   5  15        0.42        2.52      1.13 o 
  -1   5  15        7.27        8.74      2.34 o 
   0   5  15        0.74        1.85      0.58 o 
   1   5  15       13.40       15.34      1.54 o 
  -1   6  15        7.53        8.22      1.19 o 
   0   6  15        0.55        1.38      0.59 o 
  -1   7  15        1.24        5.00      1.17 o 
   0   7  15        0.80        2.10      1.48 o 
  -2   0  16       37.99       48.22      4.02 o 
   0   0  16       15.58       16.83      3.44 o 
  -2   1  16       31.37       34.96      2.34 o 
  -1   1  16        4.07        6.07      1.06 o 
   0   1  16        6.71       10.91      1.33 o 
   1   1  16       26.28       34.57      3.49 o 
  -2   2  16        6.25        9.54      2.23 o 
  -1   2  16        0.17        0.93      0.58 o 
   0   2  16        2.96        5.40      1.19 o 
   1   2  16        0.04        0.60      0.66 o 
  -1   3  16        8.78       11.05      1.22 o 
   0   3  16        4.54        5.13      1.62 o 
   1   3  16        1.12        2.82      0.76 o 
  -1   4  16        0.68        5.16      1.92 o 
   0   4  16        5.67        9.04      1.02 o 
  -1   5  16        3.26        5.73      1.31 o 
   0   5  16        1.44        3.80      1.34 o 
  -1   0  17        1.04        4.12      1.10 o 
  -1   1  17        0.71        2.77      0.86 o 
   0   1  17       19.20       25.71      1.84 o 
  -1   2  17        0.35        0.35      0.58 o 
   0   2  17        1.18        3.85      1.36 o 
                                                 
